# Supplementary material for: An Integrated Systems Biology Approach Identifies the Proteasome as A Critical Host Machinery for ZIKV and DENV Replication
Source: Genomics Proteomics Bioinformatics. 2021 Feb 19;19(1):108–22. doi: 10.1016/j.gpb.2020.06.016 (PMC8498969; doi:10.1016/j.gpb.2020.06.016)
Supplement: Supplementary Table S6 — GO enrichment analysis carried out with STRING [file mmc10.xlsx]

## Sheet: Sheet1
Table S6 GO enrichment analysis carried out with STRING
# Biological process	Pathway description	Observed gene count	False discovery rate	Matching proteins in your network (IDs)	Matching proteins in your network (labels)
GO.0010941	Regulation of cell death	18	4.93e-07	ENSP00000012443,ENSP00000216455,ENSP00000248553,ENSP00000250405,ENSP00000258743,ENSP00000262193,ENSP00000290541,ENSP00000291554,ENSP00000302111,ENSP00000314067,ENSP00000319788,ENSP00000341189,ENSP00000365439,ENSP00000366237,ENSP00000368752,ENSP00000381607,ENSP00000398495,ENSP00000414359	BCL2L2,CRYAA,DFFA,DIABLO,GSTP1,HNRNPK,HSPB1,IL6,MGMT,NQO1,PAK2,PPP5C,PRNP,PSMA1,PSMA3,PSMB1,PSMB4,PTK2
GO.0060548	Negative regulation of cell death	15	4.93e-07	ENSP00000012443,ENSP00000216455,ENSP00000248553,ENSP00000250405,ENSP00000262193,ENSP00000290541,ENSP00000291554,ENSP00000302111,ENSP00000314067,ENSP00000341189,ENSP00000365439,ENSP00000366237,ENSP00000368752,ENSP00000381607,ENSP00000414359	BCL2L2,CRYAA,DFFA,GSTP1,HNRNPK,HSPB1,MGMT,PAK2,PPP5C,PRNP,PSMA1,PSMA3,PSMB1,PSMB4,PTK2
GO.0042981	Regulation of apoptotic process	17	8.44e-07	ENSP00000216455,ENSP00000248553,ENSP00000250405,ENSP00000258743,ENSP00000262193,ENSP00000290541,ENSP00000291554,ENSP00000302111,ENSP00000314067,ENSP00000319788,ENSP00000341189,ENSP00000365439,ENSP00000366237,ENSP00000368752,ENSP00000381607,ENSP00000398495,ENSP00000414359	BCL2L2,CRYAA,DFFA,DIABLO,GSTP1,HNRNPK,HSPB1,IL6,MGMT,NQO1,PAK2,PRNP,PSMA1,PSMA3,PSMB1,PSMB4,PTK2
GO.0043066	Negative regulation of apoptotic process	13	1.03e-05	ENSP00000216455,ENSP00000248553,ENSP00000250405,ENSP00000262193,ENSP00000290541,ENSP00000291554,ENSP00000314067,ENSP00000341189,ENSP00000365439,ENSP00000366237,ENSP00000368752,ENSP00000381607,ENSP00000414359	BCL2L2,CRYAA,DFFA,GSTP1,HNRNPK,HSPB1,PAK2,PRNP,PSMA1,PSMA3,PSMB1,PSMB4,PTK2
GO.0010499	Proteasomal ubiquitin-independent protein catabolic process	4	0.000194	ENSP00000216455,ENSP00000262193,ENSP00000290541,ENSP00000414359	PSMA1,PSMA3,PSMB1,PSMB4
GO.0031400	Negative regulation of protein modification process	10	0.000234	ENSP00000012443,ENSP00000216455,ENSP00000248553,ENSP00000258743,ENSP00000262193,ENSP00000290541,ENSP00000314067,ENSP00000368752,ENSP00000381607,ENSP00000414359	GSTP1,HSPB1,IL6,PAK2,PPP5C,PRNP,PSMA1,PSMA3,PSMB1,PSMB4
GO.0044281	Small molecule metabolic process	17	0.000234	ENSP00000216455,ENSP00000232219,ENSP00000235835,ENSP00000252029,ENSP00000256593,ENSP00000262193,ENSP00000290541,ENSP00000319788,ENSP00000335620,ENSP00000346921,ENSP00000349576,ENSP00000354532,ENSP00000365773,ENSP00000367408,ENSP00000381607,ENSP00000382177,ENSP00000414359	AK2,AKR7A2,CASK,DCTD,GSTA1,GSTM5,GSTP1,MYO5A,NQO1,PNP,PSAT1,PSMA1,PSMA3,PSMB1,PSMB4,RBP1,TYMP
GO.0006521	Regulation of cellular amino acid metabolic process	5	0.000267	ENSP00000216455,ENSP00000262193,ENSP00000290541,ENSP00000319788,ENSP00000414359	NQO1,PSMA1,PSMA3,PSMB1,PSMB4
GO.0044710	Single-organism metabolic process	23	0.000267	ENSP00000012443,ENSP00000216455,ENSP00000227251,ENSP00000232219,ENSP00000235835,ENSP00000252029,ENSP00000256593,ENSP00000262193,ENSP00000273550,ENSP00000289473,ENSP00000290541,ENSP00000302111,ENSP00000314067,ENSP00000335620,ENSP00000342011,ENSP00000346921,ENSP00000349576,ENSP00000354532,ENSP00000365773,ENSP00000367408,ENSP00000381607,ENSP00000382177,ENSP00000414359	AK2,AKR7A2,CASK,CRYAB,DCTD,FTH1,GSTA1,GSTM5,GSTP1,MGMT,MYO5A,NCF1,PAK2,PNP,PPP5C,PSAT1,PSMA1,PSMA3,PSMB1,PSMB4,RBP1,TYMP,XRCC4
GO.0051348	Negative regulation of transferase activity	8	0.000267	ENSP00000216455,ENSP00000248553,ENSP00000258743,ENSP00000262193,ENSP00000290541,ENSP00000314067,ENSP00000381607,ENSP00000414359	GSTP1,HSPB1,IL6,PAK2,PSMA1,PSMA3,PSMB1,PSMB4
GO.0006979	Response to oxidative stress	8	0.000361	ENSP00000012443,ENSP00000227251,ENSP00000258743,ENSP00000302111,ENSP00000319788,ENSP00000368752,ENSP00000381607,ENSP00000398495	CRYAB,DIABLO,GSTP1,IL6,MGMT,NQO1,PPP5C,PRNP
GO.0006974	Cellular response to DNA damage stimulus	10	0.00064	ENSP00000012443,ENSP00000216455,ENSP00000250405,ENSP00000262193,ENSP00000290541,ENSP00000302111,ENSP00000342011,ENSP00000349547,ENSP00000376943,ENSP00000414359	BCL2L11,BCL2L2,MGMT,PPP5C,PSMA1,PSMA3,PSMB1,PSMB4,RASSF1,XRCC4
GO.0006950	Response to stress	20	0.000754	ENSP00000012443,ENSP00000216455,ENSP00000227251,ENSP00000248553,ENSP00000250405,ENSP00000258743,ENSP00000262193,ENSP00000290541,ENSP00000305958,ENSP00000314067,ENSP00000319788,ENSP00000341189,ENSP00000342011,ENSP00000349547,ENSP00000368752,ENSP00000370007,ENSP00000376943,ENSP00000381607,ENSP00000398495,ENSP00000414359	BCL2L11,BCL2L2,CRYAB,DIABLO,GSTP1,HSPB1,IL6,NQO1,PAK2,PPP5C,PRNP,PSMA1,PSMA3,PSMB1,PSMB4,PTK2,RASSF1,STIP1,TMSB4X,XRCC4
GO.0051246	Regulation of protein metabolic process	17	0.000754	ENSP00000012443,ENSP00000158166,ENSP00000216455,ENSP00000227251,ENSP00000248553,ENSP00000258743,ENSP00000262193,ENSP00000290541,ENSP00000302111,ENSP00000314067,ENSP00000341189,ENSP00000349547,ENSP00000365439,ENSP00000368752,ENSP00000381607,ENSP00000398495,ENSP00000414359	CAMKK1,CRYAB,DIABLO,GSTP1,HNRNPK,HSPB1,IL6,MGMT,PAK2,PPP5C,PRNP,PSMA1,PSMA3,PSMB1,PSMB4,PTK2,RASSF1
GO.2000060	Positive regulation of protein ubiquitination involved in ubiquitin-dependent protein catabolic process	5	0.000754	ENSP00000216455,ENSP00000262193,ENSP00000290541,ENSP00000341189,ENSP00000414359	PSMA1,PSMA3,PSMB1,PSMB4,PTK2
GO.0031398	Positive regulation of protein ubiquitination	6	0.000781	ENSP00000216455,ENSP00000262193,ENSP00000290541,ENSP00000341189,ENSP00000349547,ENSP00000414359	PSMA1,PSMA3,PSMB1,PSMB4,PTK2,RASSF1
GO.0033554	Cellular response to stress	14	0.000786	ENSP00000012443,ENSP00000216455,ENSP00000227251,ENSP00000250405,ENSP00000258743,ENSP00000262193,ENSP00000290541,ENSP00000314067,ENSP00000319788,ENSP00000342011,ENSP00000349547,ENSP00000376943,ENSP00000398495,ENSP00000414359	BCL2L11,BCL2L2,CRYAB,DIABLO,IL6,NQO1,PAK2,PPP5C,PSMA1,PSMA3,PSMB1,PSMB4,RASSF1,XRCC4
GO.0030162	Regulation of proteolysis	10	0.000894	ENSP00000216455,ENSP00000227251,ENSP00000258743,ENSP00000262193,ENSP00000290541,ENSP00000302111,ENSP00000314067,ENSP00000341189,ENSP00000398495,ENSP00000414359	CRYAB,DIABLO,IL6,MGMT,PAK2,PSMA1,PSMA3,PSMB1,PSMB4,PTK2
GO.0032269	Negative regulation of cellular protein metabolic process	11	0.000894	ENSP00000012443,ENSP00000216455,ENSP00000227251,ENSP00000248553,ENSP00000258743,ENSP00000262193,ENSP00000290541,ENSP00000314067,ENSP00000368752,ENSP00000381607,ENSP00000414359	CRYAB,GSTP1,HSPB1,IL6,PAK2,PPP5C,PRNP,PSMA1,PSMA3,PSMB1,PSMB4
GO.0051351	Positive regulation of ligase activity	5	0.000894	ENSP00000216455,ENSP00000262193,ENSP00000290541,ENSP00000342011,ENSP00000414359	PSMA1,PSMA3,PSMB1,PSMB4,XRCC4
GO.0010565	Regulation of cellular ketone metabolic process	6	0.00127	ENSP00000216455,ENSP00000258743,ENSP00000262193,ENSP00000290541,ENSP00000319788,ENSP00000414359	IL6,NQO1,PSMA1,PSMA3,PSMB1,PSMB4
GO.0071156	Regulation of cell cycle arrest	5	0.00157	ENSP00000216455,ENSP00000262193,ENSP00000290541,ENSP00000349547,ENSP00000414359	PSMA1,PSMA3,PSMB1,PSMB4,RASSF1
GO.0043086	Negative regulation of catalytic activity	10	0.00161	ENSP00000216455,ENSP00000227251,ENSP00000248553,ENSP00000258743,ENSP00000262193,ENSP00000290541,ENSP00000314067,ENSP00000319788,ENSP00000381607,ENSP00000414359	CRYAB,GSTP1,HSPB1,IL6,NQO1,PAK2,PSMA1,PSMA3,PSMB1,PSMB4
GO.0065009	Regulation of molecular function	17	0.00166	ENSP00000158166,ENSP00000216455,ENSP00000227251,ENSP00000248553,ENSP00000258743,ENSP00000262193,ENSP00000290541,ENSP00000302111,ENSP00000314067,ENSP00000319788,ENSP00000341189,ENSP00000342011,ENSP00000368752,ENSP00000381607,ENSP00000382177,ENSP00000398495,ENSP00000414359	CAMKK1,CRYAB,DIABLO,GSTP1,HSPB1,IL6,MGMT,MYO5A,NQO1,PAK2,PRNP,PSMA1,PSMA3,PSMB1,PSMB4,PTK2,XRCC4
GO.0002223	Stimulatory C-type lectin receptor signaling pathway	5	0.0022	ENSP00000216455,ENSP00000262193,ENSP00000290541,ENSP00000314067,ENSP00000414359	PAK2,PSMA1,PSMA3,PSMB1,PSMB4
GO.0044092	Negative regulation of molecular function	11	0.0022	ENSP00000216455,ENSP00000227251,ENSP00000248553,ENSP00000258743,ENSP00000262193,ENSP00000290541,ENSP00000314067,ENSP00000319788,ENSP00000368752,ENSP00000381607,ENSP00000414359	CRYAB,GSTP1,HSPB1,IL6,NQO1,PAK2,PRNP,PSMA1,PSMA3,PSMB1,PSMB4
GO.0031399	Regulation of protein modification process	13	0.00225	ENSP00000012443,ENSP00000158166,ENSP00000216455,ENSP00000248553,ENSP00000258743,ENSP00000262193,ENSP00000290541,ENSP00000314067,ENSP00000341189,ENSP00000349547,ENSP00000368752,ENSP00000381607,ENSP00000414359	CAMKK1,GSTP1,HSPB1,IL6,PAK2,PPP5C,PRNP,PSMA1,PSMA3,PSMB1,PSMB4,PTK2,RASSF1
GO.0051338	Regulation of transferase activity	10	0.00237	ENSP00000158166,ENSP00000216455,ENSP00000248553,ENSP00000258743,ENSP00000262193,ENSP00000290541,ENSP00000314067,ENSP00000341189,ENSP00000381607,ENSP00000414359	CAMKK1,GSTP1,HSPB1,IL6,PAK2,PSMA1,PSMA3,PSMB1,PSMB4,PTK2
GO.0009112	Nucleobase metabolic process	4	0.00271	ENSP00000252029,ENSP00000301634,ENSP00000349576,ENSP00000354532	DCTD,PNP,TK1,TYMP
GO.0050790	Regulation of catalytic activity	15	0.00272	ENSP00000158166,ENSP00000216455,ENSP00000227251,ENSP00000248553,ENSP00000258743,ENSP00000262193,ENSP00000290541,ENSP00000302111,ENSP00000314067,ENSP00000319788,ENSP00000341189,ENSP00000342011,ENSP00000381607,ENSP00000398495,ENSP00000414359	CAMKK1,CRYAB,DIABLO,GSTP1,HSPB1,IL6,MGMT,NQO1,PAK2,PSMA1,PSMA3,PSMB1,PSMB4,PTK2,XRCC4
GO.0051247	Positive regulation of protein metabolic process	12	0.00296	ENSP00000158166,ENSP00000216455,ENSP00000248553,ENSP00000258743,ENSP00000262193,ENSP00000290541,ENSP00000314067,ENSP00000341189,ENSP00000349547,ENSP00000365439,ENSP00000398495,ENSP00000414359	CAMKK1,DIABLO,HNRNPK,HSPB1,IL6,PAK2,PSMA1,PSMA3,PSMB1,PSMB4,PTK2,RASSF1
GO.0002479	Antigen processing and presentation of exogenous peptide antigen via MHC class I, TAP-dependent	4	0.00346	ENSP00000216455,ENSP00000262193,ENSP00000290541,ENSP00000414359	PSMA1,PSMA3,PSMB1,PSMB4
GO.0006977	DNA damage response, signal transduction by p53 class mediator resulting in cell cycle arrest	4	0.00346	ENSP00000216455,ENSP00000262193,ENSP00000290541,ENSP00000414359	PSMA1,PSMA3,PSMB1,PSMB4
GO.0032268	Regulation of cellular protein metabolic process	15	0.00346	ENSP00000012443,ENSP00000158166,ENSP00000216455,ENSP00000227251,ENSP00000248553,ENSP00000258743,ENSP00000262193,ENSP00000290541,ENSP00000314067,ENSP00000341189,ENSP00000349547,ENSP00000368752,ENSP00000381607,ENSP00000398495,ENSP00000414359	CAMKK1,CRYAB,DIABLO,GSTP1,HSPB1,IL6,PAK2,PPP5C,PRNP,PSMA1,PSMA3,PSMB1,PSMB4,PTK2,RASSF1
GO.0051437	Positive regulation of ubiquitin-protein ligase activity involved in regulation of mitotic cell cycle transition	4	0.0038	ENSP00000216455,ENSP00000262193,ENSP00000290541,ENSP00000414359	PSMA1,PSMA3,PSMB1,PSMB4
GO.0071887	Leukocyte apoptotic process	3	0.0038	ENSP00000258743,ENSP00000366237,ENSP00000376943	BCL2L11,DFFA,IL6
GO.0002429	Immune response-activating cell surface receptor signaling pathway	6	0.00392	ENSP00000216455,ENSP00000262193,ENSP00000290541,ENSP00000314067,ENSP00000341189,ENSP00000414359	PAK2,PSMA1,PSMA3,PSMB1,PSMB4,PTK2
GO.0042221	Response to chemical	19	0.00406	ENSP00000012443,ENSP00000227251,ENSP00000235835,ENSP00000248553,ENSP00000252029,ENSP00000256593,ENSP00000258743,ENSP00000301634,ENSP00000302111,ENSP00000314067,ENSP00000335620,ENSP00000341189,ENSP00000342011,ENSP00000354532,ENSP00000365439,ENSP00000376943,ENSP00000381607,ENSP00000382177,ENSP00000398495	AKR7A2,BCL2L11,CRYAB,DIABLO,GSTA1,GSTM5,GSTP1,HNRNPK,HSPB1,IL6,MGMT,MYO5A,PAK2,PNP,PPP5C,PTK2,TK1,TYMP,XRCC4
GO.0031571	Mitotic G1 DNA damage checkpoint	4	0.00439	ENSP00000216455,ENSP00000262193,ENSP00000290541,ENSP00000414359	PSMA1,PSMA3,PSMB1,PSMB4
GO.0051248	Negative regulation of protein metabolic process	10	0.00472	ENSP00000012443,ENSP00000216455,ENSP00000227251,ENSP00000248553,ENSP00000262193,ENSP00000290541,ENSP00000314067,ENSP00000368752,ENSP00000381607,ENSP00000414359	CRYAB,GSTP1,HSPB1,PAK2,PPP5C,PRNP,PSMA1,PSMA3,PSMB1,PSMB4
GO.0034599	Cellular response to oxidative stress	5	0.00477	ENSP00000012443,ENSP00000258743,ENSP00000302111,ENSP00000319788,ENSP00000398495	DIABLO,IL6,MGMT,NQO1,PPP5C
GO.0006805	Xenobiotic metabolic process	5	0.00503	ENSP00000235835,ENSP00000256593,ENSP00000319788,ENSP00000335620,ENSP00000381607	AKR7A2,GSTA1,GSTM5,GSTP1,NQO1
GO.0051436	Negative regulation of ubiquitin-protein ligase activity involved in mitotic cell cycle	4	0.00503	ENSP00000216455,ENSP00000262193,ENSP00000290541,ENSP00000414359	PSMA1,PSMA3,PSMB1,PSMB4
GO.1901687	Glutathione derivative biosynthetic process	3	0.00503	ENSP00000256593,ENSP00000335620,ENSP00000381607	GSTA1,GSTM5,GSTP1
GO.0031145	Anaphase-promoting complex-dependent proteasomal ubiquitin-dependent protein catabolic process	4	0.00508	ENSP00000216455,ENSP00000262193,ENSP00000290541,ENSP00000414359	PSMA1,PSMA3,PSMB1,PSMB4
GO.0071466	Cellular response to xenobiotic stimulus	5	0.00541	ENSP00000235835,ENSP00000256593,ENSP00000319788,ENSP00000335620,ENSP00000381607	AKR7A2,GSTA1,GSTM5,GSTP1,NQO1
GO.0000302	Response to reactive oxygen species	5	0.00564	ENSP00000012443,ENSP00000227251,ENSP00000258743,ENSP00000319788,ENSP00000381607	CRYAB,GSTP1,IL6,NQO1,PPP5C
GO.0006206	Pyrimidine nucleobase metabolic process	3	0.00568	ENSP00000252029,ENSP00000301634,ENSP00000349576	DCTD,TK1,TYMP
GO.0006915	Apoptotic process	10	0.00568	ENSP00000216455,ENSP00000227251,ENSP00000250405,ENSP00000262193,ENSP00000290541,ENSP00000302111,ENSP00000314067,ENSP00000341189,ENSP00000414359,ENSP00000431391	API5,BCL2L2,CRYAB,MGMT,PAK2,PSMA1,PSMA3,PSMB1,PSMB4,PTK2
GO.0031325	Positive regulation of cellular metabolic process	16	0.00568	ENSP00000158166,ENSP00000216455,ENSP00000248553,ENSP00000258743,ENSP00000262193,ENSP00000290541,ENSP00000302111,ENSP00000314067,ENSP00000341189,ENSP00000349547,ENSP00000359804,ENSP00000365439,ENSP00000367408,ENSP00000381607,ENSP00000398495,ENSP00000414359	CAMKK1,CASK,DIABLO,FUBP1,GSTP1,HNRNPK,HSPB1,IL6,MGMT,PAK2,PSMA1,PSMA3,PSMB1,PSMB4,PTK2,RASSF1
GO.0097285	Cell-type specific apoptotic process	4	0.00568	ENSP00000258743,ENSP00000366237,ENSP00000376943,ENSP00000398495	BCL2L11,DFFA,DIABLO,IL6
GO.0046134	Pyrimidine nucleoside biosynthetic process	3	0.00579	ENSP00000252029,ENSP00000301634,ENSP00000349576	DCTD,TK1,TYMP
GO.0048523	Negative regulation of cellular process	19	0.00579	ENSP00000012443,ENSP00000216455,ENSP00000248553,ENSP00000250405,ENSP00000258743,ENSP00000262193,ENSP00000273550,ENSP00000290541,ENSP00000291554,ENSP00000302111,ENSP00000314067,ENSP00000341189,ENSP00000349547,ENSP00000365439,ENSP00000366237,ENSP00000367408,ENSP00000368752,ENSP00000381607,ENSP00000414359	BCL2L2,CASK,CRYAA,DFFA,FTH1,GSTP1,HNRNPK,HSPB1,IL6,MGMT,PAK2,PPP5C,PRNP,PSMA1,PSMA3,PSMB1,PSMB4,PTK2,RASSF1
GO.0048522	Positive regulation of cellular process	20	0.00615	ENSP00000158166,ENSP00000216455,ENSP00000248553,ENSP00000258743,ENSP00000262193,ENSP00000290541,ENSP00000302111,ENSP00000314067,ENSP00000319788,ENSP00000341189,ENSP00000349547,ENSP00000354532,ENSP00000359804,ENSP00000365439,ENSP00000366237,ENSP00000367408,ENSP00000376943,ENSP00000381607,ENSP00000398495,ENSP00000414359	BCL2L11,CAMKK1,CASK,DFFA,DIABLO,FUBP1,GSTP1,HNRNPK,HSPB1,IL6,MGMT,NQO1,PAK2,PNP,PSMA1,PSMA3,PSMB1,PSMB4,PTK2,RASSF1
GO.0043094	Cellular metabolic compound salvage	3	0.00659	ENSP00000252029,ENSP00000301634,ENSP00000354532	PNP,TK1,TYMP
GO.0070242	Thymocyte apoptotic process	2	0.00681	ENSP00000366237,ENSP00000376943	BCL2L11,DFFA
GO.0070887	Cellular response to chemical stimulus	14	0.008	ENSP00000012443,ENSP00000235835,ENSP00000248553,ENSP00000256593,ENSP00000258743,ENSP00000302111,ENSP00000335620,ENSP00000341189,ENSP00000342011,ENSP00000365439,ENSP00000376943,ENSP00000381607,ENSP00000382177,ENSP00000398495	AKR7A2,BCL2L11,DIABLO,GSTA1,GSTM5,GSTP1,HNRNPK,HSPB1,IL6,MGMT,MYO5A,PPP5C,PTK2,XRCC4
GO.0001933	Negative regulation of protein phosphorylation	6	0.0086	ENSP00000012443,ENSP00000248553,ENSP00000258743,ENSP00000314067,ENSP00000368752,ENSP00000381607	GSTP1,HSPB1,IL6,PAK2,PPP5C,PRNP
GO.0016032	Viral process	8	0.00904	ENSP00000216455,ENSP00000262193,ENSP00000290541,ENSP00000314067,ENSP00000342011,ENSP00000365439,ENSP00000376943,ENSP00000414359	BCL2L11,HNRNPK,PAK2,PSMA1,PSMA3,PSMB1,PSMB4,XRCC4
GO.0043281	Regulation of cysteine-type endopeptidase activity involved in apoptotic process	5	0.00904	ENSP00000227251,ENSP00000258743,ENSP00000302111,ENSP00000314067,ENSP00000398495	CRYAB,DIABLO,IL6,MGMT,PAK2
GO.0045862	Positive regulation of proteolysis	6	0.00958	ENSP00000216455,ENSP00000262193,ENSP00000290541,ENSP00000341189,ENSP00000398495,ENSP00000414359	DIABLO,PSMA1,PSMA3,PSMB1,PSMB4,PTK2
GO.1901566	Organonitrogen compound biosynthetic process	9	0.00969	ENSP00000252029,ENSP00000256593,ENSP00000301634,ENSP00000335620,ENSP00000346921,ENSP00000349576,ENSP00000354532,ENSP00000365773,ENSP00000381607	AK2,DCTD,GSTA1,GSTM5,GSTP1,PNP,PSAT1,TK1,TYMP
GO.0009163	Nucleoside biosynthetic process	4	0.0116	ENSP00000252029,ENSP00000301634,ENSP00000346921,ENSP00000349576	AK2,DCTD,TK1,TYMP
GO.0031349	Positive regulation of defense response	6	0.0116	ENSP00000216455,ENSP00000258743,ENSP00000262193,ENSP00000290541,ENSP00000314067,ENSP00000414359	IL6,PAK2,PSMA1,PSMA3,PSMB1,PSMB4
GO.0050778	Positive regulation of immune response	7	0.012	ENSP00000216455,ENSP00000258743,ENSP00000262193,ENSP00000290541,ENSP00000314067,ENSP00000341189,ENSP00000414359	IL6,PAK2,PSMA1,PSMA3,PSMB1,PSMB4,PTK2
GO.0006749	Glutathione metabolic process	3	0.0123	ENSP00000256593,ENSP00000335620,ENSP00000381607	GSTA1,GSTM5,GSTP1
GO.0048519	Negative regulation of biological process	19	0.0123	ENSP00000012443,ENSP00000216455,ENSP00000248553,ENSP00000250405,ENSP00000258743,ENSP00000262193,ENSP00000273550,ENSP00000291554,ENSP00000302111,ENSP00000314067,ENSP00000319788,ENSP00000341189,ENSP00000349547,ENSP00000365439,ENSP00000366237,ENSP00000367408,ENSP00000368752,ENSP00000381607,ENSP00000414359	BCL2L2,CASK,CRYAA,DFFA,FTH1,GSTP1,HNRNPK,HSPB1,IL6,MGMT,NQO1,PAK2,PPP5C,PRNP,PSMA1,PSMA3,PSMB1,PTK2,RASSF1
GO.0010948	Negative regulation of cell cycle process	5	0.0132	ENSP00000216455,ENSP00000262193,ENSP00000290541,ENSP00000349547,ENSP00000414359	PSMA1,PSMA3,PSMB1,PSMB4,RASSF1
GO.0051347	Positive regulation of transferase activity	7	0.0132	ENSP00000158166,ENSP00000216455,ENSP00000262193,ENSP00000290541,ENSP00000314067,ENSP00000341189,ENSP00000414359	CAMKK1,PAK2,PSMA1,PSMA3,PSMB1,PSMB4,PTK2
GO.0009892	Negative regulation of metabolic process	14	0.0153	ENSP00000012443,ENSP00000216455,ENSP00000227251,ENSP00000248553,ENSP00000258743,ENSP00000262193,ENSP00000290541,ENSP00000314067,ENSP00000319788,ENSP00000365439,ENSP00000366237,ENSP00000368752,ENSP00000381607,ENSP00000414359	CRYAB,DFFA,GSTP1,HNRNPK,HSPB1,IL6,NQO1,PAK2,PPP5C,PRNP,PSMA1,PSMA3,PSMB1,PSMB4
GO.0032270	Positive regulation of cellular protein metabolic process	10	0.0155	ENSP00000158166,ENSP00000216455,ENSP00000258743,ENSP00000262193,ENSP00000290541,ENSP00000314067,ENSP00000341189,ENSP00000349547,ENSP00000398495,ENSP00000414359	CAMKK1,DIABLO,IL6,PAK2,PSMA1,PSMA3,PSMB1,PSMB4,PTK2,RASSF1
GO.0031401	Positive regulation of protein modification process	9	0.0156	ENSP00000158166,ENSP00000216455,ENSP00000258743,ENSP00000262193,ENSP00000290541,ENSP00000314067,ENSP00000341189,ENSP00000349547,ENSP00000414359	CAMKK1,IL6,PAK2,PSMA1,PSMA3,PSMB1,PSMB4,PTK2,RASSF1
GO.0009605	Response to external stimulus	12	0.0157	ENSP00000232219,ENSP00000248553,ENSP00000252029,ENSP00000258743,ENSP00000301634,ENSP00000302111,ENSP00000314067,ENSP00000319788,ENSP00000341189,ENSP00000368752,ENSP00000376943,ENSP00000381607	BCL2L11,GSTP1,HSPB1,IL6,MGMT,NQO1,PAK2,PRNP,PTK2,RBP1,TK1,TYMP
GO.0090263	Positive regulation of canonical Wnt signaling pathway	4	0.0157	ENSP00000216455,ENSP00000262193,ENSP00000290541,ENSP00000414359	PSMA1,PSMA3,PSMB1,PSMB4
GO.0043097	Pyrimidine nucleoside salvage	2	0.0162	ENSP00000252029,ENSP00000301634	TK1,TYMP
GO.1900118	Negative regulation of execution phase of apoptosis	2	0.0162	ENSP00000314067,ENSP00000366237	DFFA,PAK2
GO.0002684	Positive regulation of immune system process	8	0.0164	ENSP00000216455,ENSP00000258743,ENSP00000262193,ENSP00000290541,ENSP00000314067,ENSP00000341189,ENSP00000354532,ENSP00000414359	IL6,PAK2,PNP,PSMA1,PSMA3,PSMB1,PSMB4,PTK2
GO.0044711	Single-organism biosynthetic process	10	0.0164	ENSP00000252029,ENSP00000256593,ENSP00000301634,ENSP00000335620,ENSP00000346921,ENSP00000349576,ENSP00000354532,ENSP00000365773,ENSP00000381607,ENSP00000382177	AK2,DCTD,GSTA1,GSTM5,GSTP1,MYO5A,PNP,PSAT1,TK1,TYMP
GO.0051704	Multi-organism process	13	0.0169	ENSP00000216455,ENSP00000248553,ENSP00000250405,ENSP00000258743,ENSP00000262193,ENSP00000290541,ENSP00000301634,ENSP00000314067,ENSP00000342011,ENSP00000365439,ENSP00000376943,ENSP00000381607,ENSP00000414359	BCL2L11,BCL2L2,GSTP1,HNRNPK,HSPB1,IL6,PAK2,PSMA1,PSMA3,PSMB1,PSMB4,TK1,XRCC4
GO.1901700	Response to oxygen-containing compound	10	0.0169	ENSP00000012443,ENSP00000227251,ENSP00000258743,ENSP00000301634,ENSP00000302111,ENSP00000319788,ENSP00000341189,ENSP00000365439,ENSP00000381607,ENSP00000382177	CRYAB,GSTP1,HNRNPK,IL6,MGMT,MYO5A,NQO1,PPP5C,PTK2,TK1
GO.0010605	Negative regulation of macromolecule metabolic process	13	0.0173	ENSP00000012443,ENSP00000216455,ENSP00000227251,ENSP00000248553,ENSP00000258743,ENSP00000262193,ENSP00000290541,ENSP00000314067,ENSP00000365439,ENSP00000366237,ENSP00000368752,ENSP00000381607,ENSP00000414359	CRYAB,DFFA,GSTP1,HNRNPK,HSPB1,IL6,PAK2,PPP5C,PRNP,PSMA1,PSMA3,PSMB1,PSMB4
GO.0010035	Response to inorganic substance	6	0.0177	ENSP00000012443,ENSP00000227251,ENSP00000258743,ENSP00000301634,ENSP00000319788,ENSP00000342011	CRYAB,IL6,NQO1,PPP5C,TK1,XRCC4
GO.0006266	DNA ligation	2	0.0225	ENSP00000302111,ENSP00000342011	MGMT,XRCC4
GO.1902531	Regulation of intracellular signal transduction	10	0.0225	ENSP00000012443,ENSP00000248553,ENSP00000250405,ENSP00000258743,ENSP00000314067,ENSP00000341189,ENSP00000368752,ENSP00000376943,ENSP00000381607,ENSP00000382177	BCL2L11,BCL2L2,GSTP1,HSPB1,IL6,MYO5A,PAK2,PPP5C,PRNP,PTK2
GO.0010604	Positive regulation of macromolecule metabolic process	14	0.0234	ENSP00000158166,ENSP00000216455,ENSP00000248553,ENSP00000258743,ENSP00000262193,ENSP00000290541,ENSP00000302111,ENSP00000314067,ENSP00000341189,ENSP00000349547,ENSP00000365439,ENSP00000367408,ENSP00000398495,ENSP00000414359	CAMKK1,CASK,DIABLO,HNRNPK,HSPB1,IL6,MGMT,PAK2,PSMA1,PSMA3,PSMB1,PSMB4,PTK2,RASSF1
GO.0045786	Negative regulation of cell cycle	6	0.0234	ENSP00000216455,ENSP00000262193,ENSP00000290541,ENSP00000349547,ENSP00000368752,ENSP00000414359	PRNP,PSMA1,PSMA3,PSMB1,PSMB4,RASSF1
GO.0090090	Negative regulation of canonical Wnt signaling pathway	4	0.0251	ENSP00000216455,ENSP00000262193,ENSP00000290541,ENSP00000414359	PSMA1,PSMA3,PSMB1,PSMB4
GO.0009117	Nucleotide metabolic process	6	0.0254	ENSP00000252029,ENSP00000301634,ENSP00000346921,ENSP00000349576,ENSP00000354532,ENSP00000367408	AK2,CASK,DCTD,PNP,TK1,TYMP
GO.0048518	Positive regulation of biological process	20	0.0254	ENSP00000158166,ENSP00000216455,ENSP00000248553,ENSP00000258743,ENSP00000262193,ENSP00000290541,ENSP00000302111,ENSP00000314067,ENSP00000319788,ENSP00000341189,ENSP00000342011,ENSP00000349547,ENSP00000354532,ENSP00000365439,ENSP00000366237,ENSP00000367408,ENSP00000376943,ENSP00000381607,ENSP00000398495,ENSP00000414359	BCL2L11,CAMKK1,CASK,DFFA,DIABLO,GSTP1,HNRNPK,HSPB1,IL6,MGMT,NQO1,PAK2,PNP,PSMA1,PSMA3,PSMB1,PSMB4,PTK2,RASSF1,XRCC4
GO.0080134	Regulation of response to stress	10	0.0254	ENSP00000216455,ENSP00000248553,ENSP00000258743,ENSP00000262193,ENSP00000302111,ENSP00000314067,ENSP00000367408,ENSP00000376943,ENSP00000381607,ENSP00000414359	BCL2L11,CASK,GSTP1,HSPB1,IL6,MGMT,PAK2,PSMA1,PSMA3,PSMB1
GO.0023057	Negative regulation of signaling	9	0.028	ENSP00000216455,ENSP00000248553,ENSP00000250405,ENSP00000258743,ENSP00000262193,ENSP00000290541,ENSP00000368752,ENSP00000381607,ENSP00000414359	BCL2L2,GSTP1,HSPB1,IL6,PRNP,PSMA1,PSMA3,PSMB1,PSMB4
GO.0050896	Response to stimulus	24	0.0284	ENSP00000216455,ENSP00000232219,ENSP00000235835,ENSP00000248553,ENSP00000250405,ENSP00000252029,ENSP00000256593,ENSP00000258743,ENSP00000262193,ENSP00000273550,ENSP00000290541,ENSP00000291554,ENSP00000301634,ENSP00000305958,ENSP00000314067,ENSP00000335620,ENSP00000341189,ENSP00000349547,ENSP00000354532,ENSP00000365439,ENSP00000370007,ENSP00000381607,ENSP00000382177,ENSP00000414359	AKR7A2,BCL2L2,CRYAA,FTH1,GSTA1,GSTM5,GSTP1,HNRNPK,HSPB1,IL6,MYO5A,PAK2,PNP,PSMA1,PSMA3,PSMB1,PSMB4,PTK2,RASSF1,RBP1,STIP1,TK1,TMSB4X,TYMP
GO.0009636	Response to toxic substance	4	0.0285	ENSP00000258743,ENSP00000301634,ENSP00000302111,ENSP00000319788	IL6,MGMT,NQO1,TK1
GO.0010648	Negative regulation of cell communication	9	0.0289	ENSP00000216455,ENSP00000248553,ENSP00000250405,ENSP00000258743,ENSP00000262193,ENSP00000290541,ENSP00000368752,ENSP00000381607,ENSP00000414359	BCL2L2,GSTP1,HSPB1,IL6,PRNP,PSMA1,PSMA3,PSMB1,PSMB4
GO.0006921	Cellular component disassembly involved in execution phase of apoptosis	3	0.029	ENSP00000314067,ENSP00000341189,ENSP00000366237	DFFA,PAK2,PTK2
GO.0045787	Positive regulation of cell cycle	5	0.0311	ENSP00000216455,ENSP00000262193,ENSP00000290541,ENSP00000376943,ENSP00000414359	BCL2L11,PSMA1,PSMA3,PSMB1,PSMB4
GO.0009893	Positive regulation of metabolic process	16	0.0312	ENSP00000158166,ENSP00000216455,ENSP00000248553,ENSP00000258743,ENSP00000262193,ENSP00000290541,ENSP00000302111,ENSP00000314067,ENSP00000341189,ENSP00000342011,ENSP00000349547,ENSP00000365439,ENSP00000367408,ENSP00000381607,ENSP00000398495,ENSP00000414359	CAMKK1,CASK,DIABLO,GSTP1,HNRNPK,HSPB1,IL6,MGMT,PAK2,PSMA1,PSMA3,PSMB1,PSMB4,PTK2,RASSF1,XRCC4
GO.0032682	Negative regulation of chemokine production	2	0.0314	ENSP00000258743,ENSP00000381607	GSTP1,IL6
GO.0051726	Regulation of cell cycle	8	0.0334	ENSP00000216455,ENSP00000262193,ENSP00000290541,ENSP00000314067,ENSP00000349547,ENSP00000368752,ENSP00000376943,ENSP00000414359	BCL2L11,PAK2,PRNP,PSMA1,PSMA3,PSMB1,PSMB4,RASSF1
GO.0097305	Response to alcohol	5	0.0334	ENSP00000227251,ENSP00000258743,ENSP00000301634,ENSP00000302111,ENSP00000319788	CRYAB,IL6,MGMT,NQO1,TK1
GO.0000082	G1/S transition of mitotic cell cycle	4	0.0337	ENSP00000216455,ENSP00000262193,ENSP00000290541,ENSP00000414359	PSMA1,PSMA3,PSMB1,PSMB4
GO.1901657	Glycosyl compound metabolic process	5	0.0337	ENSP00000235835,ENSP00000252029,ENSP00000346921,ENSP00000349576,ENSP00000354532	AK2,AKR7A2,DCTD,PNP,TYMP
GO.0070663	Regulation of leukocyte proliferation	4	0.0367	ENSP00000258743,ENSP00000354532,ENSP00000368752,ENSP00000381607	GSTP1,IL6,PNP,PRNP
GO.0035556	Intracellular signal transduction	11	0.0381	ENSP00000216455,ENSP00000227251,ENSP00000248553,ENSP00000250405,ENSP00000262193,ENSP00000290541,ENSP00000314067,ENSP00000341189,ENSP00000349547,ENSP00000376943,ENSP00000414359	BCL2L11,BCL2L2,CRYAB,HSPB1,PAK2,PSMA1,PSMA3,PSMB1,PSMB4,PTK2,RASSF1
GO.0060561	Apoptotic process involved in morphogenesis	2	0.0381	ENSP00000227251,ENSP00000376943	BCL2L11,CRYAB
GO.2000269	Regulation of fibroblast apoptotic process	2	0.0381	ENSP00000376943,ENSP00000431391	API5,BCL2L11
GO.0022407	Regulation of cell-cell adhesion	5	0.0389	ENSP00000258743,ENSP00000314067,ENSP00000341189,ENSP00000354532,ENSP00000368752	IL6,PAK2,PNP,PRNP,PTK2
GO.0097194	Execution phase of apoptosis	3	0.0403	ENSP00000314067,ENSP00000341189,ENSP00000366237	DFFA,PAK2,PTK2
# Cellular Component	Pathway description	Observed gene count	False discovery rate	Matching proteins in your network (IDs)	Matching proteins in your network (labels)
GO.0005829	Cytosol	32	3.12e-15	ENSP00000012443,ENSP00000158166,ENSP00000216455,ENSP00000227251,ENSP00000232219,ENSP00000235835,ENSP00000248553,ENSP00000250405,ENSP00000252029,ENSP00000256593,ENSP00000262193,ENSP00000273550,ENSP00000290541,ENSP00000301634,ENSP00000314067,ENSP00000319788,ENSP00000335620,ENSP00000341189,ENSP00000342011,ENSP00000349576,ENSP00000354532,ENSP00000365439,ENSP00000365773,ENSP00000366237,ENSP00000366525…	AKR7A2,BCL2L11,BCL2L2,CAMKK1,CASK,CRYAB,DCTD,DFFA,DIABLO,FTH1,FTL,GSTA1,GSTM5,GSTP1,HNRNPK,HSPB1,MYO5A,NQO1,PAK2,PNP,PPP5C,PSAT1,PSMA1,PSMA3,PSMB1,PSMB4,PTK2,RBP1,TK1,TMSB4X,TYMP,XRCC4
GO.0070062	Extracellular exosome	22	5.8e-07	ENSP00000216455,ENSP00000227251,ENSP00000235835,ENSP00000248553,ENSP00000250405,ENSP00000262193,ENSP00000273550,ENSP00000290541,ENSP00000291554,ENSP00000319788,ENSP00000335620,ENSP00000346921,ENSP00000349576,ENSP00000353375,ENSP00000354532,ENSP00000365439,ENSP00000365773,ENSP00000366525,ENSP00000368752,ENSP00000381607,ENSP00000382177,ENSP00000414359	AK2,AKR7A2,BCL2L2,CRYAA,CRYAB,DCTD,FTH1,FTL,GSTA1,GSTP1,HNRNPK,HSPB1,MAP4,MYO5A,NQO1,PNP,PRNP,PSAT1,PSMA1,PSMA3,PSMB1,PSMB4
GO.0044421	Extracellular region part	24	2.24e-06	ENSP00000216455,ENSP00000227251,ENSP00000235835,ENSP00000248553,ENSP00000250405,ENSP00000258743,ENSP00000262193,ENSP00000273550,ENSP00000290541,ENSP00000291554,ENSP00000319788,ENSP00000335620,ENSP00000346921,ENSP00000349576,ENSP00000353375,ENSP00000354532,ENSP00000365439,ENSP00000365773,ENSP00000366525,ENSP00000367408,ENSP00000368752,ENSP00000381607,ENSP00000382177,ENSP00000414359	AK2,AKR7A2,BCL2L2,CASK,CRYAA,CRYAB,DCTD,FTH1,FTL,GSTA1,GSTP1,HNRNPK,HSPB1,IL6,MAP4,MYO5A,NQO1,PNP,PRNP,PSAT1,PSMA1,PSMA3,PSMB1,PSMB4
GO.0031982	Vesicle	23	5.81e-06	ENSP00000216455,ENSP00000227251,ENSP00000235835,ENSP00000248553,ENSP00000250405,ENSP00000262193,ENSP00000273550,ENSP00000290541,ENSP00000291554,ENSP00000319788,ENSP00000335620,ENSP00000346921,ENSP00000349576,ENSP00000353375,ENSP00000354532,ENSP00000365439,ENSP00000365773,ENSP00000366525,ENSP00000367408,ENSP00000368752,ENSP00000370007,ENSP00000381607,ENSP00000414359	AK2,AKR7A2,BCL2L2,CASK,CRYAA,CRYAB,DCTD,FTH1,FTL,GSTA1,GSTP1,HNRNPK,HSPB1,MAP4,NQO1,PNP,PRNP,PSAT1,PSMA1,PSMA3,PSMB1,PSMB4,TMSB4X
GO.0005576	Extracellular region	25	9.47e-06	ENSP00000216455,ENSP00000227251,ENSP00000235835,ENSP00000248553,ENSP00000250405,ENSP00000258743,ENSP00000262193,ENSP00000273550,ENSP00000290541,ENSP00000291554,ENSP00000319788,ENSP00000335620,ENSP00000346921,ENSP00000349576,ENSP00000353375,ENSP00000354532,ENSP00000365439,ENSP00000365773,ENSP00000366525,ENSP00000367408,ENSP00000368752,ENSP00000370007,ENSP00000381607,ENSP00000382177,ENSP00000414359	AK2,AKR7A2,BCL2L2,CASK,CRYAA,CRYAB,DCTD,FTH1,FTL,GSTA1,GSTP1,HNRNPK,HSPB1,IL6,MAP4,MYO5A,NQO1,PNP,PRNP,PSAT1,PSMA1,PSMA3,PSMB1,PSMB4,TMSB4X
GO.0031988	Membrane-bounded vesicle	22	1.5e-05	ENSP00000216455,ENSP00000227251,ENSP00000235835,ENSP00000248553,ENSP00000250405,ENSP00000262193,ENSP00000273550,ENSP00000290541,ENSP00000291554,ENSP00000319788,ENSP00000335620,ENSP00000346921,ENSP00000349576,ENSP00000353375,ENSP00000354532,ENSP00000365439,ENSP00000365773,ENSP00000366525,ENSP00000368752,ENSP00000370007,ENSP00000381607,ENSP00000414359	AK2,AKR7A2,BCL2L2,CRYAA,CRYAB,DCTD,FTH1,FTL,GSTA1,GSTP1,HNRNPK,HSPB1,MAP4,NQO1,PNP,PRNP,PSAT1,PSMA1,PSMA3,PSMB1,PSMB4,TMSB4X
GO.0005839	Proteasome core complex	3	0.000399	ENSP00000216455,ENSP00000262193,ENSP00000290541	PSMA3,PSMB1,PSMB4
GO.0044444	Cytoplasmic part	29	0.000493	ENSP00000012443,ENSP00000158166,ENSP00000216455,ENSP00000227251,ENSP00000232219,ENSP00000252029,ENSP00000256593,ENSP00000262193,ENSP00000273550,ENSP00000290541,ENSP00000301634,ENSP00000305958,ENSP00000314067,ENSP00000319788,ENSP00000335620,ENSP00000341189,ENSP00000342011,ENSP00000349576,ENSP00000354532,ENSP00000365439,ENSP00000365773,ENSP00000366237,ENSP00000366525,ENSP00000367408,ENSP00000368752…	BCL2L11,CAMKK1,CASK,CRYAB,DCTD,DFFA,DIABLO,FTH1,FTL,GSTA1,GSTM5,GSTP1,HNRNPK,NQO1,PAK2,PNP,PPP5C,PRNP,PSAT1,PSMA1,PSMA3,PSMB1,PSMB4,PTK2,RBP1,STIP1,TK1,TYMP,XRCC4
GO.0008043	Intracellular ferritin complex	2	0.000543	ENSP00000273550,ENSP00000366525	FTH1,FTL
GO.0000502	Proteasome complex	4	0.00072	ENSP00000216455,ENSP00000248553,ENSP00000262193,ENSP00000290541	HSPB1,PSMA3,PSMB1,PSMB4
GO.0005737	Cytoplasm	33	0.00193	ENSP00000158166,ENSP00000216455,ENSP00000232219,ENSP00000252029,ENSP00000256593,ENSP00000258743,ENSP00000262193,ENSP00000273550,ENSP00000289473,ENSP00000290541,ENSP00000291554,ENSP00000301634,ENSP00000305958,ENSP00000314067,ENSP00000319788,ENSP00000335620,ENSP00000341189,ENSP00000342011,ENSP00000349547,ENSP00000349576,ENSP00000353375,ENSP00000354532,ENSP00000365439,ENSP00000365773,ENSP00000366237…	API5,BCL2L11,CAMKK1,CASK,CRYAA,DCTD,DFFA,DIABLO,FTH1,FTL,GSTA1,GSTM5,GSTP1,HNRNPK,IL6,MAP4,NCF1,NQO1,PAK2,PNP,PRNP,PSAT1,PSMA1,PSMA3,PSMB1,PSMB4,PTK2,RASSF1,RBP1,STIP1,TK1,TYMP,XRCC4
GO.0019773	Proteasome core complex, alpha-subunit complex	2	0.0157	ENSP00000216455,ENSP00000414359	PSMA1,PSMA3
GO.0005634	Nucleus	25	0.0159	ENSP00000012443,ENSP00000158166,ENSP00000216455,ENSP00000227251,ENSP00000248553,ENSP00000262193,ENSP00000273550,ENSP00000290541,ENSP00000291554,ENSP00000302111,ENSP00000305958,ENSP00000314067,ENSP00000341189,ENSP00000342011,ENSP00000349547,ENSP00000354532,ENSP00000359804,ENSP00000365439,ENSP00000366237,ENSP00000367408,ENSP00000368752,ENSP00000370007,ENSP00000381607,ENSP00000414359,ENSP00000431391	API5,CAMKK1,CASK,CRYAA,CRYAB,DFFA,FTH1,FUBP1,GSTP1,HNRNPK,HSPB1,MGMT,PAK2,PNP,PPP5C,PRNP,PSMA1,PSMA3,PSMB1,PSMB4,PTK2,RASSF1,STIP1,TMSB4X,XRCC4
GO.0005856	Cytoskeleton	12	0.0182	ENSP00000227251,ENSP00000248553,ENSP00000341189,ENSP00000342011,ENSP00000349547,ENSP00000353375,ENSP00000354532,ENSP00000365439,ENSP00000367408,ENSP00000370007,ENSP00000382177,ENSP00000414359	CASK,CRYAB,HNRNPK,HSPB1,MAP4,MYO5A,PNP,PSMA1,PTK2,RASSF1,TMSB4X,XRCC4
GO.0044424	Intracellular part	35	0.0315	ENSP00000158166,ENSP00000216455,ENSP00000232219,ENSP00000248553,ENSP00000252029,ENSP00000256593,ENSP00000258743,ENSP00000262193,ENSP00000273550,ENSP00000289473,ENSP00000290541,ENSP00000291554,ENSP00000301634,ENSP00000302111,ENSP00000305958,ENSP00000314067,ENSP00000319788,ENSP00000335620,ENSP00000341189,ENSP00000342011,ENSP00000349547,ENSP00000349576,ENSP00000353375,ENSP00000359804,ENSP00000365439…	API5,BCL2L11,CAMKK1,CASK,CRYAA,DCTD,DFFA,DIABLO,FTH1,FTL,FUBP1,GSTA1,GSTM5,GSTP1,HNRNPK,HSPB1,IL6,MAP4,MGMT,NCF1,NQO1,PAK2,PRNP,PSAT1,PSMA1,PSMA3,PSMB1,PSMB4,PTK2,RASSF1,RBP1,STIP1,TK1,TYMP,XRCC4
# Molecular function	Pathway description	Observed gene count	False discovery rate	Matching proteins in your network (IDs)	Matching proteins in your network (labels)
GO.0004298	Threonine-type endopeptidase activity	4	0.000165	ENSP00000216455,ENSP00000262193,ENSP00000290541,ENSP00000414359	PSMA1,PSMA3,PSMB1,PSMB4
GO.0042802	Identical protein binding	11	0.00254	ENSP00000012443,ENSP00000227251,ENSP00000248553,ENSP00000250405,ENSP00000291554,ENSP00000301634,ENSP00000314067,ENSP00000319788,ENSP00000349547,ENSP00000366525,ENSP00000368752	BCL2L2,CRYAA,CRYAB,FTL,HSPB1,NQO1,PAK2,PPP5C,PRNP,RASSF1,TK1
GO.0004364	Glutathione transferase activity	3	0.0153	ENSP00000256593,ENSP00000335620,ENSP00000381607	GSTA1,GSTM5,GSTP1
GO.0008432	JUN kinase binding	2	0.0212	ENSP00000341189,ENSP00000381607	GSTP1,PTK2
# KEGG pathway	Pathway description	Observed gene count	False discovery rate	Matching proteins in your network (IDs)	Matching proteins in your network (labels)
980	Metabolism of xenobiotics by cytochrome P450	4	0.00338	ENSP00000235835,ENSP00000256593,ENSP00000335620,ENSP00000381607	AKR7A2,GSTA1,GSTM5,GSTP1
240	Pyrimidine metabolism	4	0.00563	ENSP00000252029,ENSP00000301634,ENSP00000349576,ENSP00000354532	DCTD,PNP,TK1,TYMP
5020	Prion diseases	3	0.00563	ENSP00000258743,ENSP00000305958,ENSP00000368752	IL6,PRNP,STIP1
3050	Proteasome	3	0.00722	ENSP00000216455,ENSP00000262193,ENSP00000290541	PSMA3,PSMB1,PSMB4
480	Glutathione metabolism	3	0.00855	ENSP00000256593,ENSP00000335620,ENSP00000381607	GSTA1,GSTM5,GSTP1
5206	MicroRNAs in cancer	4	0.0109	ENSP00000250405,ENSP00000349547,ENSP00000365439,ENSP00000376943	BCL2L11,BCL2L2,HNRNPK,RASSF1
982	Drug metabolism - cytochrome P450	3	0.0129	ENSP00000256593,ENSP00000335620,ENSP00000381607	GSTA1,GSTM5,GSTP1
5204	Chemical carcinogenesis	3	0.0161	ENSP00000256593,ENSP00000335620,ENSP00000381607	GSTA1,GSTM5,GSTP1
5146	Amoebiasis	3	0.0433	ENSP00000248553,ENSP00000258743,ENSP00000341189	HSPB1,IL6,PTK2
# PFAM protein domains	Pathway description	Observed gene count	False discovery rate	Matching proteins in your network (IDs)	Matching proteins in your network (labels)
PF00227	Proteasome subunit	4	0.000152	ENSP00000216455,ENSP00000262193,ENSP00000290541,ENSP00000414359	PSMA1,PSMA3,PSMB1,PSMB4
PF00011	Hsp20/alpha crystallin family	3	0.00108	ENSP00000227251,ENSP00000248553,ENSP00000291554	CRYAA,CRYAB,HSPB1
PF00210	Ferritin-like domain	2	0.0043	ENSP00000273550,ENSP00000366525	FTH1,FTL
PF00525	Alpha crystallin A chain, N terminal	2	0.00967	ENSP00000227251,ENSP00000291554	CRYAA,CRYAB
